# Supplementary material for: Auxin-Mediated Lateral Root Development in Root Galls of Cucumber under Meloidogyne incognita Stress
Source: Plants (Basel). 2024 Sep 24;13(19):2679. doi: 10.3390/plants13192679 (PMC11478513; doi:10.3390/plants13192679)
Supplement: Supplementary file 1 [file plants-13-02679-s001.zip]

Archive with 1 entries (1 files):
- plants-3191346-supplementary.pdf
